# Supplementary material for: Epigenetic Biomarkers Driven by Environmental Toxins Associated with Alzheimer’s Disease, Parkinson’s Disease, and Amyotrophic Lateral Sclerosis in the United States: A Systematic Review
Source: Toxics. 2025 Jan 31;13(2):114. doi: 10.3390/toxics13020114 (PMC11860158; doi:10.3390/toxics13020114)
Supplement: Supplementary file 1 [file toxics-13-00114-s001.zip]

Archive with 1 entries (1 files):
- toxics-3415312-supplementary.pdf
